# Supplementary material for: Association between Dietary Intake and Faecal Microbiota in Children with Cystic Fibrosis
Source: Nutrients. 2023 Dec 5;15(24):5013. doi: 10.3390/nu15245013 (PMC10745571; doi:10.3390/nu15245013)
Supplement: Supplementary file 1 [file nutrients-15-05013-s001.zip]

Archive with 1 entries (1 files):
- Table S1, S2, Figure S1.xlsx
