# Supplementary material for: Association between Dietary Intake and Faecal Microbiota in Children with Cystic Fibrosis
Source: Nutrients. 2023 Dec 5;15(24):5013. doi: 10.3390/nu15245013 (PMC10745571; doi:10.3390/nu15245013)
Supplement: Supplementary file 1 [file nutrients-15-05013-s001.zip › Table S1, S2, Figure S1.xlsx]

## Sheet: Table S1
							soluble (g)			Insoluble (g)					Total fiber (g)	soluble (g in 100 g of food)			Insoluble (g in 100 g of food)					Total (g/100g)
Nº foods	Food	Category	Meaning of category	Alimento (translate)	Food group	Wt (weight includes drained, edible portion) (g)	HC	P	Total	C	HC	P	KL	total		HC	P	Total	C	HC	P	KL	total				HC	Hemicellulose
1	Apple pie filling, canned	1	0 - 1 g per serving	pastel de manzana (lata)	Fruits	71	0.1	0.1	0.2	0.2	0.1	0.1	tr	0.4	0.6	0.140845	0.140845	0.28169	0.28169	0.140845	0.140845	tr	0.56338	0.84507			P	Peptin
2	Cantaloupe, fresh	1	0 - 1 g per serving	melón	Fruits	80	tr	0.1	0.1	0.3	0.1	0.1	tr	0.5	0.6	tr	0.125	0.125	0.375	0.125	0.125	tr	0.625	0.75			KL	Lignin
3	Cherries, tart, canned	1	0 - 1 g per serving	tarta de cereza guinda (lata)	Fruits	89	0.1	0.1	0.2	0.1	0.1	0.2	0.1	0.5	0.7	0.11236	0.11236	0.224719	0.11236	0.11236	0.224719	0.11236	0.561798	0.786517			C	Celullose
4	Cherry pie filling, canned	1	0 - 1 g per serving	tarta de cereza (lata)	Fruits	106	0.5	tr	0.5	0.1	0.1	0.1	0.1	0.4	0.9	0.471698	tr	0.471698	0.0943396	0.0943396	0.0943396	0.0943396	0.377358	0.849057
5	Cranberry sauce, canned	1	0 - 1 g per serving	salsa de arándanos (lata)	Fruits	69	tr	0.1	0.1	0.2	0.1	tr	0.2	0.5	0.6	tr	0.144928	0.144928	0.289855	0.144928	0	0.289855	0.724638	0.869565
6	Fruit cocktail, canned	1	0 - 1 g per serving	Cóckel de frutas (lata)	Fruits	84	0.1	0.1	0.2	0.2	0.2	0.1	0.2	0.7	0.9	0.119048	0.119048	0.238095	0.238095	0.238095	0.119048	0.238095	0.833333	1.07143
7	Grapes, fresh, black, red, Thompson (3)	1	0 - 1 g per serving	uvas	Fruits	50	tr	tr	0	0.1	0.1	0.1	0.2	0.5	0.5	tr	tr	0	0.2	0.2	0.2	0.4	1	1
8	Honeydew melon, fresh	1	0 - 1 g per serving	melón verde	Fruits	85	tr	0.1	0.1	0.2	0.1	0.1	tr	0.4	0.5	tr	0.117647	0.117647	0.235294	0.117647	0.117647	tr	0.470588	0.588235
9	Lemon, fresh, peeled	1	0 - 1 g per serving	limón (pelado)	Fruits	15	tr	tr	0	0.1	tr	0.1	tr	0.2	0.2	tr	tr	0	0.666667	tr	0.666667	tr	1.33333	1.33333
10	Lemonade, with pulp	1	0 - 1 g per serving	limonada con pulpa	Fruits	244	0	0	0	0	0	0	0	0	0	0	0	0	0	0	0	0	0	0
11	Orange, mandarin, canned	1	0 - 1 g per serving	naranja/mandarina(lata)	Fruits	107	tr	tr	0	tr	0.1	0.1	tr	0.2	0.2	tr	tr	0	tr	0.0934579	0.0934579	tr	0.186916	0.186916
12	Pineapple, canned or fresh (2)	1	0 - 1 g per serving	piña	Fruits	78	tr	tr	0	0.3	0.3	tr	tr	0.6	0.6	tr	tr	0	0.384615	0.384615	0	tr	0.769231	0.769231
13	Plum,Friar, fersh, unpeeled	1	0 - 1 g per serving	ciruela (sin pelar)	Fruits	66	0.1	0.2	0.3	0.2	0.1	0.1	0.1	0.5	0.8	0.151515	0.30303	0.454545	0.30303	0.151515	0.151515	0.151515	0.757576	1.21212
14	Plum, prune, fresh, unpeeled	1	0 - 1 g per serving	ciruela pasa (sin pelar)	Fruits	28	tr	0.1	0.1	0.1	0.1	0.1	0.1	0.4	0.5	tr	0.357143	0.357143	0.357143	0.357143	0.357143	0.357143	1.42857	1.78571
15	Plum, canned	1	0 - 1 g per serving	ciruela (lata)	Fruits	65	0.1	0.3	0.4	0.3	0.3	0.1	0.1	0.8	1.2	0.153846	0.461538	0.615385	0.461538	0.461538	0.153846	0.153846	1.23077	1.84615
16	Watermelon, fresh	1	0 - 1 g per serving	sandia	Fruits	80	tr	tr	0	0.1	0.1	0.1	tr	0.3	0.3	tr	tr	0	0.125	0.125	0.125	tr	0.375	0.375
17	Applesauce, canned	2	1,1 - 2 g per serving	salsa manzana (lata)	Fruits	122	0.1	0.2	0.3	0.5	0.4	0.2	0.1	1.2	1.5	0.0819672	0.163934	0.245902	0.409836	0.327869	0.163934	0.0819672	0.983607	1.22951
18	Apricot, caned or fresh, unpeeled (2)	2	1,1 - 2 g per serving	albaricoque (sin pelar)	Fruits	75	0.1	0.3	0.4	0.4	0.3	0.1	0.1	0.9	1.3	0.133333	0.4	0.533333	0.533333	0.4	0.133333	0.133333	1.2	1.73333
19	Apricot, dried	2	1,1 - 2 g per serving	albaricoque seco	Fruits	14	0.1	0.2	0.3	0.3	0.2	0.1	0.1	0.7	1	0.714286	1.42857	2.14286	2.14286	1.42857	0.714286	0.714286	5	7.14286
20	Banana	2	1,1 - 2 g per serving	banana	Fruits	114	0.2	0.3	0.5	0.3	0.25	0.2	0.6	1.35	1.85	0.175439	0.263158	0.438596	0.263158	0.219298	0.175439	0.526316	1.18421	1.62281
21	Grapefruit, fresh, with membrane (4)	2	1,1 - 2 g per serving	pomelo (con membrana)	Fruits	100	0.1	0.2	0.3	0.3	0.3	0.5	tr	1.1	1.4	0.1	0.2	0.3	0.3	0.3	0.5	tr	1.1	1.4
22	Grape fruit, fresh, without membrane (3)	2	1,1 - 2 g per serving	pomelo	Fruits	100	0.1	0.1	0.2	0.1	0.1	0.1	tr	0.3	0.5	0.1	0.1	0.2	0.1	0.1	0.1	tr	0.3	0.5
23	Kiwi fruit	2	1,1 - 2 g per serving	kiwi	Fruits	76	0.1	0.2	0.3	0.3	0.2	0.1	0.6	1.2	1.5	0.131579	0.263158	0.394737	0.394737	0.263158	0.131579	0.789474	1.57895	1.97368
24	Nectarine, fresh, unpeeled	2	1,1 - 2 g per serving	nectarina (sin pelar)	Fruits	136	0.2	0.3	0.5	0.4	0.3	0.2	0.1	1	1.5	0.147059	0.220588	0.367647	0.294118	0.220588	0.147059	0.0735294	0.735294	1.10294
25	Papaya, fresh	2	1,1 - 2 g per serving	papaya	Fruits	70	tr	tr	0	0.6	0.3	0.5	tr	1.4	1.4	tr	tr	0	0.857143	0.428571	0.714286	tr	2	2
26	Peach, canned or fresh, peeled (2)	2	1,1 - 2 g per serving	melocotón (pelado)	Fruits	100	0.2	0.3	0.5	0.3	0.2	0.1	0.1	0.7	1.2	0.2	0.3	0.5	0.3	0.2	0.1	0.1	0.7	1.2
27	Peach fresh, unpeeled	2	1,1 - 2 g per serving	melocotón (sin pelar)	Fruits	100	0.2	0.4	0.6	0.5	0.4	0.1	0.1	1.1	1.7	0.2	0.4	0.6	0.5	0.4	0.1	0.1	1.1	1.7
28	Raisins, seedless	2	1,1 - 2 g per serving	uvas pasas	Fruits	37	0.1	0.1	0.2	0.3	0.2	0.2	0.4	1.1	1.3	0.27027	0.27027	0.540541	0.810811	0.540541	0.540541	1.08108	2.97297	3.51351
29	Rhubarb, fresh, cookede with sugar	2	1,1 - 2 g per serving	ruibardo	Fruits	135	tr	0.2	0.2	0.5	0.2	0.1	0.1	0.9	1.1	tr	0.148148	0.148148	0.37037	0.148148	0.0740741	0.0740741	0.666667	0.814815
30	Srawberries, fresh or frozen (2)	2	1,1 - 2 g per serving	fresas	Fruits	75	0.1	0.2	0.3	0.3	0.2	0.1	0.4	1	1.3	0.133333	0.266667	0.4	0.4	0.266667	0.133333	0.533333	1.33333	1.73333
31	Tangerine, fresh	2	1,1 - 2 g per serving	mandarina tangerina	Fruits	84	0.1	0.2	0.3	0.4	0.3	0.4	0.1	1.2	1.5	0.119048	0.238095	0.357143	0.47619	0.357143	0.47619	0.119048	1.42857	1.78571
32	Apple , unpeeled, Granny Smith, McInstosh, Red Delicious (3)	3	2,1 - 3 g per serving	manzana (sin pelar)	Fruits	138	0.1	0.3	0.4	1	0.8	0.5	0.3	2.6	3	0.0724638	0.217391	0.289855	0.724638	0.57971	0.362319	0.217391	1.88406	2.17391
33	Apple, fresh, peeled	3	2,1 - 3 g per serving	manzana (pelada)	Fruits	128	tr	0.2	0.2	0.7	0.5	0.4	0.1	1.7	1.9	tr	0.15625	0.15625	0.546875	0.390625	0.3125	0.078125	1.32812	1.48438
34	Blueberries, fresh or frozen (2)	3	2,1 - 3 g per serving	arándanos	Fruits	73	0.1	0.1	0.2	0.4	0.5	0.3	0.7	1.9	2.1	0.136986	0.136986	0.273973	0.547945	0.684932	0.410959	0.958904	2.60274	2.87671
35	Orange, fresh,Florida, navel, Temple, Valencia (4)	3	2,1 - 3 g per serving	naranja	Fruits	131	0.2	0.3	0.5	0.5	0.5	0.6	0.1	1.7	2.2	0.152672	0.229008	0.381679	0.381679	0.381679	0.458015	0.0763359	1.29771	1.67939
36	Raspberries, red, fresh	3	2,1 - 3 g per serving	frambuesas	Fruits	62	0.1	0.2	0.3	0.4	0.4	0.1	1.4	2.3	2.6	0.16129	0.322581	0.483871	0.645161	0.645161	0.16129	2.25806	3.70968	4.19355
37	Avocado (2)	4	more than 3 g per serving	aguacate	Fruits	95	0.4	0.8	1.2	1.3	0.9	0.3	0.1	2.6	3.8	0.421053	0.842105	1.26316	1.36842	0.947368	0.315789	0.105263	2.73684	4
38	Blackberries, frozen	4	more than 3 g per serving	moras	Fruits	76	0.1	0.3	0.4	0.9	0.9	0.4	2.3	4.5	4.9	0.131579	0.394737	0.526316	1.18421	1.18421	0.526316	3.02632	5.92105	6.44737
39	Dates, dried	4	more than 3 g per serving	dátiles	Fruits	25	0	0.1	0.1	0.9	0.9	0.4	2	4.2	4.3	0	0.4	0.4	3.6	3.6	1.6	8	16.8	17.2
40	Figs, dried	4	more than 3 g per serving	higos	Fruits	62	0.2	0.3	0.5	1	0.8	1.1	1.5	4.4	4.9	0.322581	0.483871	0.806452	1.6129	1.29032	1.77419	2.41935	7.09677	7.90323
41	Pear, Barlett, fresh, un peeled	4	more than 3 g per serving	pera (sin pelar)	Fruits	166	0.3	0.4	0.7	1.2	1.4	0.7	0.6	3.9	4.6	0.180723	0.240964	0.421687	0.722892	0.843373	0.421687	0.361446	2.3494	2.77108
42	Pear, canned	4	more than 3 g per serving	pera (lata)	Fruits	102	0.1	0.2	0.3	0.6	0.6	0.1	0.2	1.5	1.8	0.0980392	0.196078	0.294118	0.588235	0.588235	0.0980392	0.196078	1.47059	1.76471
43	Prunes, dried	4	more than 3 g per serving	ciruela pasa seca	Fruits	42	0.4	0.7	1.1	0.5	0.7	0.3	0.5	2	3.1	0.952381	1.66667	2.61905	1.19048	1.66667	0.714286	1.19048	4.7619	7.38095
44	Bamboo shots, canned	1	0 - 1 g per serving	raices de bambú	Vegetables	66	0.1	0.1	0.2	0.5	0.3	tr	0.1	0.9	1.1	tr	0.151515	0.151515	0.757576	0.454545	tr	0.151515	1.36364	1.51515
45	Bean sprouts, mung, raw, canned or cooked (3)	1	0 - 1 g per serving	germinado de semillas	Vegetables	60	tr	tr	0	0.3	0.3	0.1	0.1	0.8	0.8	tr	tr	0	0.5	0.5	0.166667	0.166667	1.33333	1.33333
46	Cabbage, Chinese, fresh	1	0 - 1 g per serving	repollo chino	Vegetables	38	tr	tr	0	0.2	0.1	0.1	tr	0.4	0.4	tr	tr	0	0.526316	0.263158	0.263158	tr	1.05263	1.05263
47	Cabbage, green or red, raw (2)	1	0 - 1 g per serving	repollo verde o rojo crudo	Vegetables	35	tr	tr	0	0.3	0.2	0.2	tr	0.7	0.7	tr	tr	0	0.857143	0.571429	0.571429	tr	2	2
48	Cabbage, green, cooked	1	0 - 1 g per serving	repollo verde cocinado	Vegetables	73	tr	tr	0	0.6	0.5	0.4	0.1	1.6	1.6	tr	tr	0	0.821918	0.684932	0.547945	0.136986	2.19178	2.19178
49	Cucumber, unpeeled	1	0 - 1 g per serving	pepino (sin pelar)	Vegetables	52	tr	tr	0	0.2	0.1	0.1	0.1	0.5	0.5	tr	tr	0	0.384615	0.192308	0.192308	0.192308	0.961538	0.961538
50	Cucumber, peeled	1	0 - 1 g per serving	pepino (pelado)	Vegetables	70	tr	tr	0	0.2	0.1	0.1	tr	0.4	0.4	tr	tr	0	0.285714	0.142857	0.142857	tr	0.571429	0.571429
51	Endive, fresh	1	0 - 1 g per serving	endivia fresca	Vegetables	25	tr	tr	0	0.2	0.1	0.3	0.1	0.7	0.7	tr	tr	0	0.8	0.4	1.2	0.4	2.8	2.8
52	Escarole, fresh	1	0 - 1 g per serving	escarola fresca	Vegetables	25	tr	tr	0	0.1	0.1	0.1	0.1	0.4	0.4	tr	tr	0	0.4	0.4	0.4	0.4	1.6	1.6
53	Ketchup	1	0 - 1 g per serving	ketchup	Vegetables	14	tr	tr	0	0.1	tr	tr	tr	0.1	0.1	tr	tr	0	0.714286	tr	tr	tr	0.714286	0.714286
54	Lettuce, fresh, leaf, romaine or iceberg (4)	1	0 - 1 g per serving	lechuga fresca	Vegetables	56	tr	tr	0	0.3	0.1	0.2	0.1	0.7	0.7	tr	tr	0	0.535714	0.178571	0.357143	0.178571	1.25	1.25
55	Mushrooms. Fresh	1	0 - 1 g per serving	champiñon fresco	Vegetables	35	0.1	tr	0.1	0.1	tr	tr	0.1	0.2	0.3	0.285714	tr	0.285714	0.285714	tr	tr	0.285714	0.571429	0.857143
56	Mushrooms, canned	1	0 - 1 g per serving	champiñon (lata)	Vegetables	39	0.1	tr	0.1	0.7	0.1	0.1	tr	0.9	1	0.25641	tr	0.25641	1.79487	0.25641	0.25641	tr	2.30769	2.5641
57	Olives, green with pimiento, or black (2)	1	0 - 1 g per serving	olivas	Vegetables	20	tr	tr	0	0.1	0.1	0.1	0.1	0.4	0.4	tr	tr	0	0.5	0.5	0.5	0.5	2	2
58	Onion, green, raw	1	0 - 1 g per serving	cebolla cruda	Vegetables	13	tr	tr	0	0.1	0.1	0.1	tr	0.3	0.3	tr	tr	0	0.769231	0.769231	0.769231	tr	2.30769	2.30769
59	Pickle, dill or bread and butter chips (2)	1	0 - 1 g per serving	papas/patatas	Vegetables	13	tr	tr	0	0.1	tr	tr	tr	0.1	0.1	tr	tr	0	0.769231	tr	tr	tr	0.769231	0.769231
60	Pickle relish	1	0 - 1 g per serving	pepinillo con condimento	Vegetables	15	tr	tr	0	0.1	tr	tr	tr	0.1	0.1	tr	tr	0	0.666667	tr	tr	tr	0.666667	0.666667
61	Radish, red or white, fresh (2)	1	0 - 1 g per serving	rábano	Vegetables	50	tr	tr	0	0.3	0.1	0.2	tr	0.6	0.6	tr	tr	0	0.6	0.2	0.4	tr	1.2	1.2
62	Soup, cream of mushroom, canned	1	0 - 1 g per serving	sopa/crema de champiñón	Vegetables	244	0.1	tr	0.1	0.2	0.1	tr	0.1	0.4	0.5	0.0409836	tr	0.0409836	0.0819672	0.0409836	tr	0.0409836	0.163934	0.204918
63	Soup, cream of tomato, canned	1	0 - 1 g per serving	sopa/crema de tomate	Vegetables	244	0.1	0.1	0.2	0.4	0.2	tr	0.1	0.7	0.9	0.0409836	0.0409836	0.0819672	0.163934	0.0819672	tr	0.0409836	0.286885	0.368852
64	Squash, yellow zucchini, cooked or raw (2)	1	0 - 1 g per serving	calabacín	Vegetables	80	tr	tr	0	0.2	0.2	0.2	tr	0.6	0.6	tr	tr	0	0.25	0.25	0.25	tr	0.75	0.75
65	Tomato, canned or fresh (3)	1	0 - 1 g per serving	tomate (fresco, lata o cocinado)	Vegetables	100	tr	0.1	0.1	0.3	0.1	0.1	0.1	0.6	0.7	tr	0.1	0.1	0.3	0.1	0.1	0.1	0.6	0.7
66	Water chestnuts, canned	1	0 - 1 g per serving	castaña de agua	Vegetables	70	tr	tr	0	0.5	0.3	tr	tr	0.8	0.8	tr	tr	0	0.714286	0.428571	tr	tr	1.14286	1.14286
67	Asparagus, canned or fresh, cooked (2)	2	1,1 - 2 g per serving	esparragos	Vegetables	100	0.2	0.1	0.3	0.5	0.5	0.2	0.2	1.4	1.7	0.2	0.1	0.3	0.5	0.5	0.2	0.2	1.4	1.7
68	Beans, green or yelow wax, canned, cooked or raw (5)	2	1,1 - 2 g per serving	alubias	Vegetables	65	0.1	0.1	0.2	0.5	0.4	0.3	0.1	1.3	1.5	0.153846	0.153846	0.307692	0.769231	0.615385	0.461538	0.153846	2	2.30769
69	Beets, canned or fresh cooked (2)	2	1,1 - 2 g per serving	remolacha (fresca o lata)	Vegetables	85	0.2	0.3	0.5	0.6	0.4	0.2	tr	1.2	1.7	0.235294	0.352941	0.588235	0.705882	0.470588	0.235294	tr	1.41176	2
70	Beet greens, fresh, cooked	2	1,1 - 2 g per serving	remolacha verde	Vegetables	72	0.1	0.2	0.3	0.6	0.4	0.2	0.1	1.3	1.6	0.138889	0.277778	0.416667	0.833333	0.555556	0.277778	0.138889	1.80556	2.22222
71	Bok choy, fresh, cooked	2	1,1 - 2 g per serving	pak choi	Vegetables	85	tr	tr	0	0.4	0.2	0.4	0.1	1.1	1.1	tr	tr	0	0.470588	0.235294	0.470588	0.117647	1.29412	1.29412
72	Broccoli, cooked or raw or frozen (3)	2	1,1 - 2 g per serving	brocoli	Vegetables	60	0.1	0.1	0.2	0.6	0.5	0.4	0.1	1.6	1.8	0.166667	0.166667	0.333333	1	0.833333	0.666667	0.166667	2.66667	3
73	Carrot, canned, cooked, or raw (3)	2	1,1 - 2 g per serving	zanahoria	Vegetables	70	0.2	0.2	0.4	0.6	0.4	0.4	0.1	1.5	1.9	0.285714	0.285714	0.571429	0.857143	0.571429	0.571429	0.142857	2.14286	2.71429
74	Cauliflower, cooked or raw (2)	2	1,1 - 2 g per serving	coliflor	Vegetables	55	0.1	0.1	0.2	0.4	0.4	0.2	tr	1	1.2	0.181818	0.181818	0.363636	0.727273	0.727273	0.363636	tr	1.81818	2.18182
75	Celery, cooked or raw (2)	2	1,1 - 2 g per serving	apio	Vegetables	62	tr	tr	0	0.5	0.2	0.3	tr	1	1	tr	tr	0	0.806452	0.322581	0.483871	tr	1.6129	1.6129
76	Corn, creamed, canned	2	1,1 - 2 g per serving	maiz enlatado	Vegetables	128	0.4	tr	0.4	0.4	0.6	tr	0.2	1.2	1.6	0.3125	tr	0.3125	0.3125	0.46875	tr	0.15625	0.9375	1.25
77	Corn, whole kernel, canned or frozen (2)	2	1,1 - 2 g per serving	maiz (grano entero, lata o congelado)	Vegetables	82	0.1	tr	0.1	0.5	0.7	0.2	0	1.4	1.5	0.121951	tr	0.121951	0.609756	0.853659	0.243902	0	1.70732	1.82927
78	Corn, cooked or cob	2	1,1 - 2 g per serving	maiz (cocinado en mazorca)	Vegetables	77	tr	tr	0	0.3	0.5	0.1	tr	0.9	0.9	tr	tr	0	0.38961	0.649351	0.12987	tr	1.16883	1.16883
79	Eggplant, fresh, cooked	2	1,1 - 2 g per serving	berenjena	Vegetables	48	0.1	0.2	0.3	0.4	0.3	0.1	0.1	0.9	1.2	0.208333	0.416667	0.625	0.833333	0.625	0.208333	0.208333	1.875	2.5
80	Kohlrabi, fresh, cooked	2	1,1 - 2 g per serving	colirábano	Vegetables	82	0.1	0.1	0.2	0.6	0.4	0.3	tr	1.3	1.5	0.121951	0.121951	0.243902	0.731707	0.487805	0.365854	tr	1.58537	1.82927
81	Onion rings, frozen, cooked	2	1,1 - 2 g per serving	aros de cebolla	Vegetables	70	0.2	0.2	0.4	0.7	0.4	0.1	0.1	1.3	1.7	0.285714	0.285714	0.571429	1	0.571429	0.142857	0.142857	1.85714	2.42857
82	Onion, red, white or yellow, raw or cooked (4)	2	1,1 - 2 g per serving	cebolla morada, blanca o amarilla	Vegetables	80	tr	0.1	0.1	0.4	0.4	0.3	tr	1.1	1.2	tr	0.125	0.125	0.5	0.5	0.375	tr	1.375	1.5
83	Pead pods, fresh, cooked	2	1,1 - 2 g per serving	guisante	Vegetables	80	0.1	0.2	0.3	0.8	0.4	0.4	0.1	1.7	2	0.125	0.25	0.375	1	0.5	0.5	0.125	2.125	2.5
84	Pepper, green or chili, canned or raw (2)	2	1,1 - 2 g per serving	pimiento	Vegetables	62	tr	0.1	0.1	0.3	0.2	0.1	0.1	0.7	0.8	tr	0.16129	0.16129	0.483871	0.322581	0.16129	0.16129	1.12903	1.29032
85	Potato chips	2	1,1 - 2 g per serving	papas de bolsa	Vegetables	28	0.1	0.1	0.2	0.3	0.4	0.1	0	0.8	1	0.357143	0.357143	0.714286	1.07143	1.42857	0.357143	0	2.85714	3.57143
86	potato, french fries	2	1,1 - 2 g per serving	patatas fritas	Vegetables	50	0.1	0.1	0.2	0.5	0.3	0.1	tr	0.9	1.1	0.2	0.2	0.4	1	0.6	0.2	tr	1.8	2.2
87	Potato, red, peeled, boiled	2	1,1 - 2 g per serving	patata roja (pelada y hervida)	Vegetables	135	0.2	0.2	0.4	0.4	0.3	0.1	tr	0.8	1.2	0.148148	0.148148	0.296296	0.296296	0.222222	0.0740741	tr	0.592593	0.888889
88	Potato, red, unpeeled, boiled	2	1,1 - 2 g per serving	patata roja (sin pelar y hervida)	Vegetables	150	0.3	0.3	0.6	0.8	0.6	0.2	0.2	1.8	2.4	0.2	0.2	0.4	0.533333	0.4	0.133333	0.133333	1.2	1.6
89	Potato, white, peeled, boiled or baked without skin (6)	2	1,1 - 2 g per serving	patata blanca (pelada, hervida y horneada)	Vegetables	135	0.2	0.2	0.4	0.8	0.6	0.3	tr	1.7	2.1	0.148148	0.148148	0.296296	0.592593	0.444444	0.222222	tr	1.25926	1.55556
90	Potato, white, unpeeled, baked	2	1,1 - 2 g per serving	patata blanca (sin pelar y horneada)	Vegetables	170	0.6	0.4	1	1.7	0.8	0.2	0.5	3.2	4.2	0.352941	0.235294	0.588235	1	0.470588	0.117647	0.294118	1.88235	2.47059
91	Potato hash, with corned beef, canned	2	1,1 - 2 g per serving	patata troceada con ternera	Vegetables	225	0.5	0.2	0.7	0.9	0.2	0.1	0.1	1.3	2	0.222222	0.0888889	0.311111	0.4	0.0888889	0.0444444	0.0444444	0.577778	0.888889
92	Potato salad, American, peeled	2	1,1 - 2 g per serving	ensalada de patata pelada	Vegetables	125	0.2	0.2	0.4	0.6	0.3	0.1	tr	1	1.4	0.16	0.16	0.32	0.48	0.24	0.08	tr	0.8	1.12
93	Potato, scalloped, frozen, cooked	2	1,1 - 2 g per serving	patata gratinada	Vegetables	122	0.1	0.1	0.2	0.4	0.2	0.1	tr	0.7	0.9	0.0819672	0.0819672	0.163934	0.327869	0.163934	0.0819672	tr	0.57377	0.737705
94	Rutabaga, fresh, cooked	2	1,1 - 2 g per serving	nabicol	Vegetables	85	0.1	0.2	0.3	0.6	0.4	0.5	0.1	1.6	1.9	0.117647	0.235294	0.352941	0.705882	0.470588	0.588235	0.117647	1.88235	2.23529
95	Sauerkraut, canned	2	1,1 - 2 g per serving	chucrut	Vegetables	73	0.1	0.1	0.2	0.7	0.4	0.5	tr	1.6	1.8	0.136986	0.136986	0.273973	0.958904	0.547945	0.684932	tr	2.19178	2.46575
96	Soup, vegetable and beef, canned	2	1,1 - 2 g per serving	sopa vegetales y ternera	Vegetables	251	0.3	0.1	0.4	0.7	0.2	0.1	0.2	1.2	1.6	0.119522	0.0398406	0.159363	0.278884	0.0796813	0.0398406	0.0796813	0.478088	0.63745
97	Squash, acorn or butternut cooked (2)	2	1,1 - 2 g per serving	calabaza bellota	Vegetables	102	0.1	0.3	0.4	0.9	0.3	0.3	tr	1.5	1.9	0.0980392	0.294118	0.392157	0.882353	0.294118	0.294118	tr	1.47059	1.86275
98	Sweet potato, canned or baked, peeled (2)	2	1,1 - 2 g per serving	patata dulce (pelada)	Vegetables	106	0.2	0.3	0.5	0.8	0.4	0.2	0.1	1.5	2	0.188679	0.283019	0.471698	0.754717	0.377358	0.188679	0.0943396	1.41509	1.88679
99	Collard, frozen, cooked	3	2,1 - 3 g per serving	berza	Vegetables	85	0.1	0.1	0.2	1	0.7	0.8	0.2	2.7	2.9	0.117647	0.117647	0.235294	1.17647	0.823529	0.941176	0.235294	3.17647	3.41176
100	Kale, fresh, cooked	3	2,1 - 3 g per serving	kale	Vegetables	65	0.1	0.2	0.3	0.7	0.7	0.7	0.2	2.3	2.6	0.153846	0.307692	0.461538	1.07692	1.07692	1.07692	0.307692	3.53846	4
101	Mustard greens, frozen, cooked or raw (3)	3	2,1 - 3 g per serving	mostaza	Vegetables	75	tr	0.2	0.2	0.8	0.5	0.6	0.1	2	2.2	tr	0.266667	0.266667	1.06667	0.666667	0.8	0.133333	2.66667	2.93333
102	Okra, frozen, cooked	3	2,1 - 3 g per serving	okra	Vegetables	92	0.3	0.3	0.6	0.4	0.3	0.2	0.6	1.5	2.1	0.326087	0.326087	0.652174	0.434783	0.326087	0.217391	0.652174	1.63043	2.28261
103	Parcnip, fresh, cooked	3	2,1 - 3 g per serving	chirivía	Vegetables	78	0.2	0.4	0.6	0.9	0.9	0.5	0.1	2.4	3	0.25641	0.512821	0.769231	1.15385	1.15385	0.641026	0.128205	3.07692	3.84615
104	Soup, vegetarian vegetable, canned	4	more than 3 g per serving	sopa vegetariana	Vegetables	241	0.3	0.2	0.5	0.9	0.4	0.1	0.1	1.5	2	0.124481	0.0829876	0.207469	0.373444	0.165975	0.0414938	0.0414938	0.622407	0.829876
105	Spaghetti sauce, meatless	4	more than 3 g per serving	salsa de tomate de espaguetis	Vegetables	125	0.1	0.4	0.5	0.9	0.4	0.3	0.8	2.4	2.9	0.08	0.32	0.4	0.72	0.32	0.24	0.64	1.92	2.32
106	Spinanch, canned cooked or raw (3)	4	more than 3 g per serving	espinacas	Vegetables	100	0.1	0.2	0.3	0.8	0.5	0.3	0.3	1.9	2.2	0.1	0.2	0.3	0.8	0.5	0.3	0.3	1.9	2.2
107	Swiss chard, fresh, cooked	4	more than 3 g per serving	acelgas	Vegetables	88	0.1	0.2	0.3	0.7	0.5	0.3	0.2	1.7	2	0.113636	0.227273	0.340909	0.795455	0.568182	0.340909	0.227273	1.93182	2.27273
108	Turnip greens, frozen	4	more than 3 g per serving	grelos	Vegetables	82	tr	0.1	0.1	0.7	0.5	0.6	0.1	1.9	2	tr	0.121951	0.121951	0.853659	0.609756	0.731707	0.121951	2.31707	2.43902
109	Artichoke, fresh, cooked	4	more than 3 g per serving	alcachofa	Vegetables	120	3	0.5	3.5	1.2	1	0.7	0.1	3	6.5	2.5	0.416667	2.91667	1	0.833333	0.583333	0.0833333	2.5	5.41667
110	Brussels sprout, frozen, cooked	4	more than 3 g per serving	coles de bruselas	Vegetables	78	0.1	0.3	0.4	1	1.2	0.6	0.1	2.9	3.3	0.128205	0.384615	0.512821	1.28205	1.53846	0.769231	0.128205	3.71795	4.23077
111	Pumpkin, canned	4	more than 3 g per serving	calabaza	Vegetables	122	0.2	0.5	0.7	1.8	0.4	0.5	0.2	2.9	3.6	0.163934	0.409836	0.57377	1.47541	0.327869	0.409836	0.163934	2.37705	2.95082
112	Biscuit, baking podwer (2)	1	0 - 1 g per serving	galleta (polvo horneado)	Grain products	28	0.1	tr	0.1	0.1	0.2	tr	tr	0.3	0.4	0.357143	0	0.357143	0.357143	0.714286	0	0	1.07143	1.42857
113	Bread, French	1	0 - 1 g per serving	pan (francés)	Grain products	30	0.2	tr	0.2	0.3	0.2	tr	tr	0.5	0.7	0.666667	0	0.666667	1	0.666667	0	0	1.66667	2.33333
114	Bread, raisin wihtout icing	1	0 - 1 g per serving	pan de pasas sin glaseado	Grain products	25	0.1	tr	0.1	0.1	0.1	tr	0.2	0.4	0.5	0.4	0	0.4	0.4	0.4	0	0.8	1.6	2
115	Bread, white or Italian (4)	1	0 - 1 g per serving	pan blanco o italiano	Grain products	25	0.2	tr	0.2	0.2	0.2	tr	0.2	0.6	0.8	0.8	0	0.8	0.8	0.8	0	0.8	2.4	3.2
116	Brea rye	1	0 - 1 g per serving	pan de centeno	Grain products	25	0.2	tr	0.2	0.1	0.3	tr	0.1	0.5	0.7	0.8	0	0.8	0.4	1.2	0	0.4	2	2.8
117	Brownie, plain	1	0 - 1 g per serving	brownie	Grain products	20	0.1	tr	0.1	tr	0.1	tr	0.2	0.3	0.4	0.5	0	0.5		0.5	0	1	1.5	2
118	Brownie, with nuts	1	0 - 1 g per serving	brownie con nueces	Grain products	20	0.1	tr	0.1	0.1	0.1	tr	0.3	0.5	0.6	0.5	0	0.5	0.5	0.5	0	1.5	2.5	3
119	Bun, hamburger	1	0 - 1 g per serving	pan de hamburgesa	Grain products	40	0.3	tr	0.3	0.3	0.3	tr	0.1	0.7	1	0.75	0	0.75	0.75	0.75	0	0.25	1.75	2.5
120	Cake, pound or sponge (3)	1	0 - 1 g per serving	bizcocho	Grain products	30	0.1	tr	0.1	0.1	0.1	tr	0.1	0.3	0.4	0.333333	0	0.333333	0.333333	0.333333	0	0.333333	1	1.33333
121	Cake, finferbread	1	0 - 1 g per serving	pastel de pan de jenjibre	Grain products	63	0.2	tr	0.2	0.2	0.3	tr	0.2	0.7	0.9	0.31746	0	0.31746	0.31746	0.47619	0	0.31746	1.11111	1.42857
122	Cake, coffee (2)	1	0 - 1 g per serving	bizcocho de café	Grain products	58	0.2	tr	0.2	0.1	0.3	tr	0.1	0.5	0.7	0.344828	0	0.344828	0.172414	0.517241	0	0.172414	0.862069	1.2069
123	Cake, white or yellow (4)	1	0 - 1 g per serving	bizcocho amarillo o blanco	Grain products	80	0.3	tr	0.3	0.2	0.2	tr	0.1	0.5	0.8	0.375	0	0.375	0.25	0.25	0	0.125	0.625	1
124	Cake, coconut, frozen	1	0 - 1 g per serving	pastel de coco (congelado)	Grain products	48	0.1	tr	0.1	tr	0.3	tr	tr	0.3	0.4	0.208333	0	0.208333	0	0.625	0	0	0.625	0.833333
125	Cake, Twinkires'	1	0 - 1 g per serving	bizcocho relleno de crema	Grain products	42	0.1	tr	0.1	0.1	0.1	tr	tr	0.2	0.3	0.238095	0	0.238095	0.238095	0.238095	0	0	0.47619	0.714286
126	Cereal, Corn Chex	1	0 - 1 g per serving	cereales de maiz (CornCHEX)	Grain products	28	tr	tr	0	0.3	0.1	tr	0.4	0.8	0.8	0	0	0	1.07143	0.357143	0	1.42857	2.85714	2.85714
127	Cereal, Total, cornflakes	1	0 - 1 g per serving	cereales de maiz (CornFLAKES)	Grain products	28	tr	0	0	0.3	0.1	tr	0.5	0.9	0.9	0	0	0	1.07143	0.357143	0	1.78571	3.21429	3.21429
128	Cereal, Goldem Grahams	1	0 - 1 g per serving	cereales (GoldeGrahams)	Grain products	28	0.1	tr	0.1	0.3	0.3	tr	0.1	0.7	0.8	0.357143	0	0.357143	1.07143	1.07143	0	0.357143	2.5	2.85714
129	Cereal, puffed rice	1	0 - 1 g per serving	cereales de arroz inflado	Grain products	14	tr	0	0	tr	tr	tr	0.1	0.1	0.1	0	0	0	0		0	0.714286	0.714286	0.714286
130	Cereal, puffed wheat	1	0 - 1 g per serving	cereales de trigo inflado	Grain products	14	0.3	tr	0.3	0.2	0.3	tr	0.1	0.6	0.9	2.14286	0	2.14286	1.42857	2.14286	0	0.714286	4.28571	6.42857
131	Cereal, Rices Krispies	1	0 - 1 g per serving	cereales de arroz (Krispies)	Grain products	28	0.1	tr	0.1	0.1	0.1	tr	0.2	0.4	0.5	0.357143	0	0.357143	0.357143	0.357143	0	0.714286	1.42857	1.78571
132	Cereal, Special K	1	0 - 1 g per serving	cereales (speacial K)	Grain products	28	tr	tr	0	0.2	0.2	tr	0.2	0.6	0.6	0	0	0	0.714286	0.714286	0	0.714286	2.14286	2.14286
133	Cereal, Smacks	1	0 - 1 g per serving	cereales (Smacks)	Grain products	28	0.2	tr	0.2	0.2	0.2	tr	tr	0.4	0.6	0.714286	0	0.714286	0.714286	0.714286	0	0	1.42857	2.14286
134	Cereal, sugar-frosted cornflakes	1	0 - 1 g per serving	cereales de maíz con azúcar tostados	Grain products	28	tr	tr	0	0.3	0.1	tr	0.1	0.5	0.5	0	0	0	1.07143	0.357143	0	0.357143	1.78571	1.78571
135	Cookies, gingersnap	1	0 - 1 g per serving	galletas con jenjibre	Grain products	28	0.2	tr	0.2	0.1	0.2	0	0.1	0.4	0.6	0.714286	0	0.714286	0.357143	0.714286	0	0.357143	1.42857	2.14286
136	Cookies, oatmeal (2)	1	0 - 1 g per serving	galletas de avena	Grain products	28	0.1	tr	0.1	0.1	0.2	tr	0.2	0.5	0.6	0.357143	0	0.357143	0.357143	0.714286	0	0.714286	1.78571	2.14286
137	Cookies, oatmeal and raisin (2)	1	0 - 1 g per serving	galletas de avena y pasas	Grain products	24	0.1	tr	0.1	0.1	0.2	tr	0.2	0.5	0.6	0.416667	0	0.416667	0.416667	0.833333	0	0.833333	2.08333	2.5
138	Cookies, penaut	1	0 - 1 g per serving	galletas de cacahuetes	Grain products	26	0.1	tr	0.1	0.2	0.3	0	tr	0.5	0.6	0.384615	0	0.384615	0.769231	1.15385	0	0	1.92308	2.30769
139	Cookies, plan sugar	1	0 - 1 g per serving	galletas simples con azúcar	Grain products	20	0.1	0	0.1	tr	0.1	tr	tr	0.1	0.2	0.5	0	0.5	0	0.5	0	0	0.5	1
140	Cookies, macaroon	1	0 - 1 g per serving	galletas Macaroon	Grain products	30	0.1	tr	0.1	0.1	0.3	tr	tr	0.4	0.5	0.333333	0	0.333333	0.333333	1	0	0	1.33333	1.66667
141	Cookies, shortbread (2)	1	0 - 1 g per serving	galletas shortbread	Grain products	30	0.2	tr	0.2	0.1	0.2	tr	0	0.3	0.5	0.666667	0	0.666667	0.333333	0.666667	0	0	1	1.66667
142	Cookies, sugar wafer, cream filled	1	0 - 1 g per serving	galletas rellenas de azúcar, crema y oblea	Grain products	28	0.1	tr	0.1	0.1	0.1	tr	tr	0.2	0.3	0.357143	0	0.357143	0.357143	0.357143	0	0	0.714286	1.07143
143	Crackers, cheese, snack	1	0 - 1 g per serving	crackers de queso	Grain products	14	0.1	tr	0.1	0.1	0.1	tr	tr	0.2	0.3	0.714286	0	0.714286	0.714286	0.714286	0	0	1.42857	2.14286
144	Crackers, graham	1	0 - 1 g per serving	crackers graham	Grain products	14	0.1	tr	0.1	0.1	0.1	tr	0.1	0.3	0.4	0.714286	0	0.714286	0.714286	0.714286	0	0.714286	2.14286	2.85714
145	Cracjers, peanut butter and cheese swuares	1	0 - 1 g per serving	crackers de mantequilla de cacahuete y queso	Grain products	14	0.1	tr	0.1	0.2	0.2	tr	0.1	0.5	0.6	0.714286	0	0.714286	1.42857	1.42857	0	0.714286	3.57143	4.28571
146	Cracker, Ritz	1	0 - 1 g per serving	crackers (Ritz)	Grain products	14	0.1	0	0.1	tr	0.1	0	tr	0.1	0.2	0.714286	0	0.714286	0	0.714286	0	0	0.714286	1.42857
147	Crackers, saltine	1	0 - 1 g per serving	crackers (saltine)	Grain products	11	0.1	tr	0.1	0.1	0.1	tr	0.1	0.3	0.4	0.909091	0	0.909091	0.909091	0.909091	0	0.909091	2.72727	3.63636
148	Crackers, Waverly	1	0 - 1 g per serving	crackers (Waverly)	Grain products	14	0.1	tr	0.1	0.1	0.1	tr	tr	0.2	0.3	0.714286	0	0.714286	0.714286	0.714286	0	0	1.42857	2.14286
149	Croutons, seasoned	1	0 - 1 g per serving	picatostes con especias	Grain products	8	0.1	0	0.1	0.1	0.1	0	tr	0.2	0.3	1.25	0	1.25	1.25	1.25	0	0	2.5	3.75
150	Doughnut, jelly	1	0 - 1 g per serving	donut rellenos	Grain products	65	0.3	tr	0.3	0.1	0.2	tr	0.1	0.4	0.7	0.461538	0	0.461538	0.153846	0.307692	0	0.153846	0.615385	1.07692
151	Doughnut, plain (2)	1	0 - 1 g per serving	donut simple	Grain products	25	0.1	tr	0.1	0.1	0.1	tr	tr	0.2	0.3	0.4	0	0.4	0.4	0.4	0	0	0.8	1.2
152	Flour, white wheat, all purpose	1	0 - 1 g per serving	harina blanca de trigo	Grain products	8	0.1	tr	0.1	tr	0.1	0	tr	0.1	0.2	1.25	0	1.25	0	1.25	0	0	1.25	2.5
153	Hominy, white, cooked	1	0 - 1 g per serving	maiz grande blanco cocinado	Grain products	80	tr	0	0	0.4	0.1	tr	tr	0.5	0.5	0	0	0	0.5	0.125	0	0	0.625	0.625
154	Ice cream cone, comet cup	1	0 - 1 g per serving	cucurucho de barquillo de helado	Grain products	5	tr	tr	0	tr	0.1	0	tr	0.1	0.1	0	0	0	0	2	0	0	2	2
155	Muffin, blueberry	1	0 - 1 g per serving	magdalena/muffin de arándanos	Grain products	40	0.2	tr	0.2	0.2	0.2	tr	0.3	0.7	0.9	0.5	0	0.5	0.5	0.5	0	0.75	1.75	2.25
156	Muffin, plain (2)	1	0 - 1 g per serving	magdalena/muffin simple	Grain products	40	0.2	tr	0.2	0.1	0.2	tr	0.1	0.4	0.6	0.5	0	0.5	0.25	0.5	0	0.25	1	1.5
157	Pancake	1	0 - 1 g per serving	pancake	Grain products	54	0.2	tr	0.2	0.3	0.3	tr	0.1	0.7	0.9	0.37037	0	0.37037	0.555556	0.555556	0	0.185185	1.2963	1.66667
158	Pacake, buckwheat	1	0 - 1 g per serving	pancake trigo sarraceno	Grain products	54	0.3	tr	0.3	0.8	0.7	tr	0.9	2.4	2.7	0.555556	0	0.555556	1.48148	1.2963	0	1.66667	4.44444	5
159	Piecrust (3)	1	0 - 1 g per serving	piercrust (con mantequilla y cualquier harina)	Grain products	23	0.1	tr	0.1	0.1	0.2	tr	0.1	0.4	0.5	0.434783	0	0.434783	0.434783	0.869565	0	0.434783	1.73913	2.17391
160	Rice, medium grain, regular cooked	1	0 - 1 g per serving	arroz de grano medio cocinado	Grain products	102	tr	tr	0	0.1	0.1	tr	0.1	0.3	0.3	0	0	0	0.0980392	0.0980392	0	0.0980392	0.294118	0.294118
161	Roll, dinner (3)	1	0 - 1 g per serving	pan de leche redondo (roll dinner)	Grain products	28	0.3	tr	0.3	0.2	0.2	tr	0.1	0.5	0.8	1.07143	0	1.07143	0.714286	0.714286	0	0.357143	1.78571	2.85714
162	Roll, hard	1	0 - 1 g per serving	pan redondo (roll hard)	Grain products	25	0.2	0	0.2	0.1	0.2	tr	0.3	0.6	0.8	0.8	0	0.8	0.4	0.8	0	1.2	2.4	3.2
163	Taco shell	1	0 - 1 g per serving	tortilla de maíz	Grain products	11	tr	tr	0	0.3	0.3	tr	0.1	0.7	0.7	0	0	0	2.72727	2.72727	0	0.909091	6.36364	6.36364
164	Tortilla, flour	1	0 - 1 g per serving	tortilla de trigo	Grain products	30	0.1	0	0.1	0.1	0.1	0	0.1	0.3	0.4	0.333333	0	0.333333	0.333333	0.333333	0	0.333333	1	1.33333
165	Waffle (3)	1	0 - 1 g per serving	gofre	Grain products	50	0.2	tr	0.2	0.1	0.2	tr	0.2	0.5	0.7	0.4	0	0.4	0.2	0.4	0	0.4	1	1.4
166	Cake, devil's food	2	1,1 - 2 g per serving	pastel (devil's food)	Grain products	81	0.2	0.1	0.3	0.3	0.2	0.1	0.8	1.4	1.7	0.246914	0	0.246914	0.37037	0.246914	0.123457	0.987654	1.7284	1.97531
167	Cereal, product 19	2	1,1 - 2 g per serving	cereal (product 19')	Grain products	28	0.1	tr	0.1	0.5	0.4	0.1	0.4	1.4	1.5	0.357143	0	0.357143	1.78571	1.42857	0.357143	1.42857	5	5.35714
168	Cereal, Cream of Wheat, quick cooked	2	1,1 - 2 g per serving	cereal (crema de trigo cocinado)	Grain products	179	0.3	tr	0.3	0.5	0.4	tr	0.2	1.1	1.4	0.167598	0	0.167598	0.27933	0.223464	0	0.111732	0.614525	0.782123
169	Cereal, cornflakes	2	1,1 - 2 g per serving	cereal (cornflakes)	Grain products	28	0.1	tr	0.1	0.6	0.3	tr	0.2	1.1	1.2	0.357143	0	0.357143	2.14286	1.07143	0	0.714286	3.92857	4.28571
170	Cereal, Grapenuts	2	1,1 - 2 g per serving	cereal (grapenuts)	Grain products	28	0.4	tr	0.4	0.4	0.9	tr	0.2	1.5	1.9	1.42857	0	1.42857	1.42857	3.21429	0	0.714286	5.35714	6.78571
171	Cereal, granola	2	1,1 - 2 g per serving	cereales con granola	Grain products	28	0.2	tr	0.2	0.3	0.9	0.1	0.1	1.4	1.6	0.714286	0	0.714286	1.07143	3.21429	0.357143	0.357143	5	5.71429
172	Cookies, date (2	2	1,1 - 2 g per serving	galletas rellenas (date 2)	Grain products	30	0.1	tr	0.1	0.2	0.2	0.1	0.5	1	1.1	0.333333	0	0.333333	0.666667	0.666667	0.333333	1.66667	3.33333	3.66667
173	Cookies, fig	2	1,1 - 2 g per serving	galletas rellenas (fig)	Grain products	30	0.2	0.2	0.4	0.2	0.2	0.3	0.3	1	1.4	0.666667	0.666667	1.33333	0.666667	0.666667	1	1	3.33333	4.66667
174	Crackers, Triscuits	2	1,1 - 2 g per serving	crackers (triscuits)	Grain products	14	0.1	tr	0.1	0.4	0.7	tr	0.1	1.2	1.3	0.714286	0	0.714286	2.85714	5	0	0.714286	8.57143	9.28571
175	Cream puff, fresh, without filling	2	1,1 - 2 g per serving	puff de cream sin relleno	Grain products	50	0.2	tr	0.2	0.3	0.4	0	0.3	1	1.2	0.4	0	0.4	0.6	0.8	0	0.6	2	2.4
176	Doughnut, glazed	2	1,1 - 2 g per serving	donut glaseado	Grain products	64	0.3	tr	0.3	0.2	0.3	tr	0.3	0.8	1.1	0.46875	0	0.46875	0.3125	0.46875	0	0.46875	1.25	1.71875
177	Éclair, frozen	2	1,1 - 2 g per serving	éclair congelado	Grain products	100	0.7	tr	0.7	0.2	0.2	tr	0.5	0.9	1.6	0.7	0	0.7	0.2	0.2	0	0.5	0.9	1.6
178	Hush puppies, fresh	2	1,1 - 2 g per serving	hush puppies	Grain products	45	0.2	tr	0.2	0.3	0.5	0.1	0.2	1.1	1.3	0.444444	0	0.444444	0.666667	1.11111	0.222222	0.444444	2.44444	2.88889
179	Muffin, English	2	1,1 - 2 g per serving	muffin	Grain products	57	0.3	tr	0.3	0.5	0.5	tr	0.4	1.4	1.7	0.526316	0	0.526316	0.877193	0.877193	0	0.701754	2.45614	2.98246
180	Noodles, chow mein	2	1,1 - 2 g per serving	fideos chinos	Grain products	45	0.4	tr	0.4	0.4	0.6	tr	tr	1	1.4	0.888889	0	0.888889	0.888889	1.33333	0	0	2.22222	3.11111
181	Pasta, macaroni, spaghetti, shells, egg noodles, or vermicelli (8)	2	1,1 - 2 g per serving	pasta (macarrones, espaguetis, fideos de huevo, etc)	Grain products	130	0.4	tr	0.4	0.5	0.7	tr	0.3	1.5	1.9	0.307692	0	0.307692	0.384615	0.538462	0	0.230769	1.15385	1.46154
182	Pie, apple	2	1,1 - 2 g per serving	tarta manzana	Grain products	118	0.5	0.1	0.6	0.3	0.4	0.1	0.1	0.9	1.5	0.423729	0.0847458	0.508475	0.254237	0.338983	0.0847458	0.0847458	0.762712	1.27119
183	Pie, cherry	2	1,1 - 2 g per serving	tarta cereza	Grain products	118	0.6	tr	0.6	0.2	0.2	0.1	0.1	0.6	1.2	0.508475	0	0.508475	0.169492	0.169492	0.0847458	0.0847458	0.508475	1.01695
184	Pie, pecan	2	1,1 - 2 g per serving	tarta de nuez pecana	Grain products	103	0.2	tr	0.2	0.2	0.4	0.1	0.2	0.9	1.1	0.194175	0	0.194175	0.194175	0.38835	0.0970874	0.194175	0.873786	1.06796
185	Pie, rhybarb	2	1,1 - 2 g per serving	tarta de rhubarb	Grain products	118	0.3	0.2	0.5	0.6	0.4	0.1	0.1	1.2	1.7	0.254237	0.169492	0.423729	0.508475	0.338983	0.0847458	0.0847458	1.01695	1.44068
186	Pie, strawberry	2	1,1 - 2 g per serving	tarta de fresa	Grain products	93	0.4	0.1	0.5	0.2	0.2	tr	0.2	0.6	1.1	0.430108	0.107527	0.537634	0.215054	0.215054	0	0.215054	0.645161	1.1828
187	Roll, submarine	2	1,1 - 2 g per serving	pan bocadillo submarine	Grain products	68	0.5	tr	0.5	0.3	0.5	tr	0.6	1.4	1.9	0.735294	0	0.735294	0.441176	0.735294	0	0.882353	2.05882	2.79412
188	Roll, sweetened, cinnamon (2)	2	1,1 - 2 g per serving	pan dulce con canela	Grain products	56	0.3	tr	0.3	0.3	0.3	tr	0.2	0.8	1.1	0.535714	0	0.535714	0.535714	0.535714	0	0.357143	1.42857	1.96429
189	Roll, sweetened, wotj raosoms	2	1,1 - 2 g per serving	pan dulce con pasas	Grain products	53	0.3	tr	0.3	0.2	0.3	tr	0.3	0.8	1.1	0.566038	0	0.566038	0.377358	0.566038	0	0.566038	1.50943	2.07547
190	Roll, sweetened, with nuts (2)	2	1,1 - 2 g per serving	pan dulce con nueces	Grain products	73	0.4	tr	0.4	0.4	0.4	0.1	0.2	1.1	1.5	0.547945	0	0.547945	0.547945	0.547945	0.136986	0.273973	1.50685	2.05479
191	Stuffing, cornbread	2	1,1 - 2 g per serving	pan de maíz relleno	Grain products	90	0.2	tr	0.2	0.5	0.2	0.1	0.1	0.9	1.1	0.222222	0	0.222222	0.555556	0.222222	0.111111	0.111111	1	1.22222
192	Bread, whole wheat	3	2,1 - 3 g per serving	pan de trigo integral	Grain products	28	0.3	tr	0.3	0.6	1.2	tr	0	1.8	2.1	1.07143	0	1.07143	2.14286	4.28571	0	0	6.42857	7.5
193	Cereak, Frosted Mini Wheats	3	2,1 - 3 g per serving	cereales (miniwheats)	Grain products	31	0.2	0	0.2	0.8	1.2	0.1	0.3	2.4	2.6	0.645161	0	0.645161	2.58065	3.87097	0.322581	0.967742	7.74194	8.3871
194	Cereal, Grape Nut Flakes	3	2,1 - 3 g per serving	cereales (Grape nut Flakes's)	Grain products	28	0.4	tr	0.4	0.6	1	tr	0.2	1.8	2.2	1.42857	0	1.42857	2.14286	3.57143	0	0.714286	6.42857	7.85714
195	Cereal, Life	3	2,1 - 3 g per serving	cereales (life)	Grain products	28	0.2	tr	0.2	0.2	0.6	tr	0.5	1.5	1.7	0.714286	0	0.714286	0.714286	2.14286	0	1.78571	4.64286	5.35714
196	Cereal, oatmeal, cooked	3	2,1 - 3 g per serving	cereales de avena cocinados	Grain products	175	0.2	tr	1.2	0.2	0.5	tr	0.6	1.3	2.5	0.114286	0	0.114286	0.114286	0.285714	0	0.342857	0.742857	0.857143
197	Cereal, shreddedwheat	3	2,1 - 3 g per serving	cereales de trigo rallado	Grain products	24	0.2	tr	0.2	0.8	1.4	tr	0.2	2.4	2.6	0.833333	0	0.833333	3.33333	5.83333	0	0.833333	10	10.8333
198	Cereal, Wheat Chex	3	2,1 - 3 g per serving	cereales (Wheat Chex)	Grain products	28	0.5	tr	0.5	0.9	1.2	0.1	0.1	2.3	2.8	1.78571	0	1.78571	3.21429	4.28571	0.357143	0.357143	8.21429	10
199	Cornbread	3	2,1 - 3 g per serving	Pan de maíz	Grain products	78	0.2	tr	0.2	1	0.8	tr	0.3	2.1	2.3	0.25641	0	0.25641	1.28205	1.02564	0	0.384615	2.69231	2.94872
200	Muffin, wheat bran, home prepared	3	2,1 - 3 g per serving	muffin (salvado de trigo casero)	Grain products	40	0.3	tr	0.3	0.6	1.1	tr	0.3	2	2.3	0.75	0	0.75	1.5	2.75	0	0.75	5	5.75
201	Muffin, wheat bran commercial	3	2,1 - 3 g per serving	muffin (salvado de trigo comercial)	Grain products	40	0.2	tr	0.2	0.5	0.8	tr	0.2	1.5	1.7	0.5	0	0.5	1.25	2	0	0.5	3.75	4.25
202	Cereal, 40% bran flakes	4	more than 3 g per serving	cereales 40% copos de salvado	Grain products	28	0.5	tr	0.5	1.3	3	0.1	0.4	4.8	5.3	1.78571	0	1.78571	4.64286	10.7143	0.357143	1.42857	17.1429	18.9286
203	Cereal, All bran	4	more than 3 g per serving	cereales (All bran)	Grain products	28	0.7	tr	0.7	2.2	4.4	0.2	0.8	7.6	8.3	2.5	0	2.5	7.85714	15.7143	0.714286	2.85714	27.1429	29.6429
204	Cereal, oat bran, uncooked	4	more than 3 g per serving	cereales salvado de avena (sin cocinar)	Grain products	31	0.5	tr	2	0.3	1.1	0.1	1.1	3.3	5.3	1.6129	0	1.6129	0.967742	3.54839	0.322581	3.54839	8.3871	10
205	Cereal, Wheaties	4	more than 3 g per serving	cereales (black-eyed, dry y cocinados)	Grain products	28	0.5	tr	0.5	0.8	1.4	0.1	0.4	2.7	3.2	1.78571	0	1.78571	2.85714	5	0.357143	1.42857	9.64286	11.4286
206	Lasagna, with meat sauce frozen	4	more than 3 g per serving	lasaña con salsa de carne (congelada)	Grain products	298	0.4	0.3	0.7	1.4	0.9	0.3	0.8	3.4	4.1	0.134228	0.100671	0.234899	0.469799	0.302013	0.100671	0.268456	1.14094	1.37584
207	Wheat germ	4	more than 3 g per serving	germen de trigo	Grain products	28	0.3	tr	0.3	1	2.1	0.2	0.3	3.6	3.9	1.07143	0	1.07143	3.57143	7.5	0.714286	1.07143	12.8571	13.9286
208	Beans, black, dry, cooked	3	2,1 - 3 g per serving	Alubias negras	Legumes	86	0.1	tr	0.1	1.2	0.9	0.2	0.4	2.7	2.8	0.116279	0	0.116279	1.39535	1.04651	0.232558	0.465116	3.13953	3.25581
209	Lentils, dry, cooked	3	2,1 - 3 g per serving	Lentejas	Legumes	99	0.1	tr	0.1	1.5	0.9	0.2	0.2	2.8	2.9	0.10101	0	0.10101	1.51515	0.909091	0.20202	0.20202	2.82828	2.92929
210	Peas, black-eyed	3	2,1 - 3 g per serving	Guisantes black-eyed	Legumes	82	0.1	0.1	0.2	1.4	0.6	0.3	0.3	2.6	2.8	0.121951	0.121951	0.243902	1.70732	0.731707	0.365854	0.365854	3.17073	3.41463
211	Peas, crowder, canned	3	2,1 - 3 g per serving	guisantes crowder en lata	Legumes	86	0.3	0.1	0.4	0.9	0.5	0.2	0.3	1.9	2.3	0.348837	0.116279	0.465116	1.04651	0.581395	0.232558	0.348837	2.2093	2.67442
212	Peas, green canned or frozen (3)	3	2,1 - 3 g per serving	guisantes verdes en lata o congelados	Legumes	85	0.1	0.1	0.2	1.9	0.5	0.3	0.1	2.8	3	0.117647	0.117647	0.235294	2.23529	0.588235	0.352941	0.117647	3.29412	3.52941
213	Peas, prepared pea soup	3	2,1 - 3 g per serving	guisantes preparados en una sopa de guisantes	Legumes	244	0.7	0.1	0.8	1.2	0.4	0.2	0.4	2.2	3	0.286885	0.0409836	0.327869	0.491803	0.163934	0.0819672	0.163934	0.901639	1.22951
214	Baked beans, canned with pork	3	2,1 - 3 g per serving	alubias horneadas, en lata con cerdo	Legumes	126	1.3	0.4	1.7	2	1.1	0.4	0.3	3.8	5.5	1.03175	0.31746	1.34921	1.5873	0.873016	0.31746	0.238095	3.01587	4.36508
215	Beans, great northern, dry cooked	4	more than 3 g per serving	alubias cocinadas	Legumes	88	0.2	0.1	0.3	5.1	2	0.6	0.1	7.8	8.1	0.227273	0.113636	0.340909	5.79545	2.27273	0.681818	0.113636	8.86364	9.20455
216	Beans, lima, canned or dry, cooked (3)	4	more than 3 g per serving	alubias con limón, en lata o cocinadas	Legumes	87	0.3	0.1	0.4	1.5	1.1	0.2	0.1	2.9	3.3	0.344828	0.114943	0.45977	1.72414	1.26437	0.229885	0.114943	3.33333	3.7931
217	Beans, kidney, canned	4	more than 3 g per serving	alubias kidney	Legumes	88	0.8	0.2	1	1.9	1	0.3	0.3	3.5	4.5	0.909091	0.227273	1.13636	2.15909	1.13636	0.340909	0.340909	3.97727	5.11364
218	Beans, navy, dry, cooked	4	more than 3 g per serving	alubias navy	Legumes	91	0.2	0.1	0.3	1.2	1.2	0.3	0.1	2.8	3.1	0.21978	0.10989	0.32967	1.31868	1.31868	0.32967	0.10989	3.07692	3.40659
219	Peas, pigeon, canned	4	more than 3 g per serving	guisantes pigeon	Legumes	77	0.1	0.1	0.2	1.9	0.6	0.2	0.8	3.5	3.7	0.12987	0.12987	0.25974	2.46753	0.779221	0.25974	1.03896	4.54545	4.80519
220	Coconut, shredded, sweetened	1	0 - 1 g per serving	coco rallado	Nuts and seeds	9	tr	tr	0.1	0.1	0.5	tr	0	0.6	0.7	0	0	0	1.11111	5.55556	0	0	6.66667	6.66667
221	Popcorn, shite or yellow, popped (2)	1	0 - 1 g per serving	palomitas	Nuts and seeds	6	tr	tr	0.1	0.2	0.4	tr	0.1	0.7	0.8	0	0	0	3.33333	6.66667	1.66667	1.66667	13.3333	13.3333
222	Pumpkin seeds	1	0 - 1 g per serving	semillas de calabza	Nuts and seeds	5	tr	tr	0.1	0.2	0.1	tr	0.4	0.7	0.8	0	0	0	4	2	8	8	22	22
223	Cashews, roasted	2	1,1 - 2 g per serving	anacardo tostado	Nuts and seeds	28	tr	tr	0.1	0.4	0.3	0.2	0.3	1.2	1.3	0	0	0	1.42857	1.07143	1.07143	1.07143	4.64286	4.64286
224	Peanuts butter, chunky	2	1,1 - 2 g per serving	mantequilla de cacahuete	Nuts and seeds	32	tr	tr	0.1	0.5	0.6	0.3	0.1	1.5	1.6	0	0	0	1.5625	1.875	0.3125	0.3125	4.0625	4.0625
225	Peanuts, Spanish or Virginia (2)	2	1,1 - 2 g per serving	cacahuetes	Nuts and seeds	28	tr	tr	0.1	0.6	0.8	0.4	0.1	1.9	2	0	0	0	2.14286	2.85714	0.357143	0.357143	5.71429	5.71429
226	Pecans	2	1,1 - 2 g per serving	nuez pecán	Nuts and seeds	28	tr	tr	0.1	0.4	0.5	0.3	0.4	1.6	1.7	0	0	0	1.42857	1.78571	1.42857	1.42857	6.07143	6.07143
227	Walnuts, English	2	1,1 - 2 g per serving	nueces	Nuts and seeds	28	0.1	tr	0	0.3	0.2	0.2	0.2	0.9	0.9	0.357143	0	0.357143	1.07143	0.714286	0.714286	0.714286	3.21429	3.57143
228	Almonds, roasted, with skin	3	2,1 - 3 g per serving	almendras tostadas con piel	Nuts and seeds	28	tr	tr	0.1	0.5	0.9	0.5	0.5	2.4	2.5	0	0	0	1.78571	3.21429	1.78571	1.78571	8.57143	8.57143

## Sheet: Figure S1
Figure S1. Relative abundance of microbiota of children of children who received treatment with modulators versus those who did not receive treatment. at genera level with statistically significant differences
